# Supplementary material for: Genomic Insight into Pediococcus acidilactici HN9, a Potential Probiotic Strain Isolated from the Traditional Thai-Style Fermented Beef Nhang
Source: Microorganisms. 2020 Dec 27;9(1):50. doi: 10.3390/microorganisms9010050 (PMC7823806; doi:10.3390/microorganisms9010050)
Supplement: Supplementary file 1 [file microorganisms-09-00050-s001.zip]

Archive with 8 entries (7 files):
- Supplementary/
- Supplementary/Figure S2.png
- Supplementary/Figure S6.png
- Supplementary/FigureS1.png
- Supplementary/FigureS3.png
- Supplementary/FigureS4.svg
- Supplementary/FigureS5.png
- Supplementary/supplementary table.pdf
